# Supplementary material for: Phylogenetic ecology of gall crabs (Cryptochiridae) as associates of mushroom corals (Fungiidae)
Source: Ecol Evol. 2015 Nov 24;5(24):5770–80. doi: 10.1002/ece3.1808 (PMC4717343; doi:10.1002/ece3.1808)
Supplement: Supplementary file 1 — Table S1. References to literature mentioning fungiid hosts of gall crabs. [file ECE3-5-5770-s001.xlsx]

## Sheet: Blad1
			reference
Ctenactis	echinata	(Pallas, 1766)	Hoeksema et al. 2012
Cycloseris	costulata	(Ortmann, 1889)	Hoeksema et al. 2012; van der Meij and Hoeksema 2013; van der Meij 2015
Cycloseris	cyclolites	(de Lamarck, 1816)	Hoeksema et al. 2012; van der Meij 2015
Cycloseris	curvata	(Hoeksema, 1989)	this study (new host record)
Cycloseris	explanulata	(Lamarck, 1816)	this study (new host record)
Cycloseris	fragilis	(Alcock, 1893)	Hoeksema et al. 2012; van der Meij 2015
Cycloseris	hexagonalis	(Milne Edwards & Haime, 1848)	Hoeksema et al. 2012; van der Meij and Hoeksema 2013; van der Meij 2015
Cycloseris	mokai	(Hoeksema, 1989)	Hoeksema et al. 2012; van der Meij and Hoeksema 2013;
Cycloseris	sinensis	Milne Edwards & Haime, 1851	Hoeksema et al. 2012; van der Meij 2015
Cycloseris	somervillei	(Gardiner, 1909)	Hoeksema et al. 2012; van der Meij and Hoeksema 2013; van der Meij 2015
Cycloseris	tenuis	(Dana, 1846)	Hoeksema et al. 2012; van der Meij and Hoeksema 2013; van der Meij 2015
Cycloseris	vaughani	(Boschma, 1923)	van der Meij and Hoeksema 2013
Danafungia	horrida	(Dana, 1846)	Fize and Serène 1957; Hoeksema et al. 2012; van der Meij 2015
Fungia	fungites	(Linnaeus, 1758)	Fize and Serène 1957; Hoeksema et al. 2012; van der Meij 2015
Lobactis	scutaria	(Lamarck, 1801)	Hoeksema et al. 2012
Halomitra	pileus	(Linnaeus, 1758)	Hoeksema et al. 2012; van der Meij 2015
Herpolitha	limax	(Esper, 1797)	Hoeksema et al. 2012; van der Meij and Hoeksema 2013; van der Meij 2015
Lithophyllon	ranjithi	Ditlev, 2003	Hoeksema et al. 2012; van der Meij and Hoeksema 2013; van der Meij 2015
Lithophyllon	concinna	(Verrill, 1864)	Hoeksema et al. 2012
Lithophyllon	ranjithi	Ditlev, 2003	Hoeksema et al. 2012
Lithophyllon	repanda	(Dana, 1846)	Fize and Serène 1957; Takeda and Tamura 1979; Hoeksema et al. 2012; van der Meij and Hoeksema 2013; van der Meij 2015
Lithophyllon	scabra	(Döderlein, 1901)	Hoeksema et al. 2012; van der Meij and Hoeksema 2013; van der Meij 2015
Lithophyllon	spinifer	(Claereboudt & Hoeksema, 1987)	Hoeksema et al. 2012; van der Meij and Hoeksema 2013
Lithophyllon	undulatum	Rehberg, 1892	Hoeksema et al. 2012; van der Meij and Hoeksema 2013
Pleuractis	granulosa	(Klunzinger, 1879)	Hoeksema et al. 2012; van der Meij and Hoeksema 2013; van der Meij 2015
Pleuractis	gravis	(Nemenzo, 1955)	Hoeksema et al. 2012; van der Meij and Hoeksema 2013; van der Meij 2015
Pleuractis	moluccensis	(Van der Horst, 1919)	Hoeksema et al. 2012; van der Meij and Hoeksema 2013; van der Meij 2015
Pleuractis	paumotensis	(Stutchbury, 1833)	Takeda and Tamura 1979; Hoeksema et al. 2012; van der Meij and Hoeksema 2013; van der Meij 2015
Pleuractis	seychellensis	(Hoeksema, 1993)	Hoeksema et al. 2012; van der Meij 2015
Pleuractis	taiwanensis	(Hoeksema & Dai, 1991)	Hoeksema et al. 2012; van der Meij 2015
Podabacia	crustacea	(Pallas, 1766)	Hoeksema et al. 2012; van der Meij and Hoeksema 2013; van der Meij 2015
Podabacia	motuporensis	Veron, 1990	Hoeksema et al. 2012; van der Meij 2015
Podabacia	sinai	Veron, 2000	van der Meij 2015
Sandalolitha	dentata	Quelch, 1884	Fize and Serène 1957; Hoeksema et al. 2012; van der Meij and Hoeksema 2013; van der Meij 2015
Sandalolitha	robusta	(Quelch, 1886)	? Fize and Serène 1957; Hoeksema et al. 2012; van der Meij and Hoeksema 2013; van der Meij 2015
